# Supplementary material for: The MicroRNA miR-277 Controls Physiology and Pathology of the Adult Drosophila Midgut by Regulating the Expression of Fatty Acid β-Oxidation-Related Genes in Intestinal Stem Cells
Source: Metabolites. 2022 Mar 31;12(4):315. doi: 10.3390/metabo12040315 (PMC9028014; doi:10.3390/metabo12040315)
Supplement: Supplementary file 1 [file metabolites-12-00315-s001.zip › metabolites-1660805-supplementary/Zipper_revised miR-277_rawdata_for_all_figures_2022.xlsx]

## Sheet: Fig1
Fig1 d
Mexts>miR-277
miR-277	CG31075	CG3902	CG4860	CG5599	CG9547	MtpAlpha	whd	yip2
24.6754	0.449066	0.204004	0.291183	0.602904	0.191445	0.3018	0.385553	0.154963	1
33.0139	0.357249	0.14047	0.238159	0.569066	0.277072	0.354781	0.499423	0.259715	1
30.2738	0.549046	0.316439	0.364755	0.530957	0.301452	0.72951	0.552865	0.23138	1
0.000160923	0.00029233	5.52561e-05	2.20234e-05	1.57687e-05	1.20029e-05	0.00808883	0.000227966	7.50002e-06	p-value
***	***	****	****	****	****	**	***	****

## Sheet: Fig2
Fig2 c
mean of
50 cells per	ubi-miR-277::GFP	ubi-GFP for normalization
gut#	ISC NRE-		EB NRE+		EC
1	41200	61379	32003	59669	22226	59548
2	35006	65556	31156	58534	24850	73918
3	37412	47444	34337	50461	27493	75121
4	33952	68134	35601	37413	23594	44076
5	37817	63947	28876	48705	24282	61620
6	30409	64747	35853	47071	28412	44189
7	37195	50694	34165	51005	24124	59115
8	40118	45910	35871	76540	23205	51976
9	45540	62154	28334	81549	17448	42323
10	36689	69111	25929	38880	23511	76591
11	42115	65487	27442	52577	25097	67877
12	33376		26779		27324	45079
13	38066		25223		22057	63504
14	43327		22732		21289
15	32837		27253		24957
16	41675		29104		23817
17	37889		29206		25142
18	35967		32679		23760
19	33302		31404		23713
20	32752				19291
avg	37332.2	60414.8	30207.7	54764	23779.6	58841.3
FC to ISC			1.23585		1.56993
ttest			2.10787e-06		3.32677e-15
correction factor				1.10318		1.02674
FC to ISC corrected			1.36337		1.61191
Fig2 d
		corrected	inverted to show miR277 expression
41200	2.42718	29009.6	3.44713	21647.1		4.61955
35006	2.85665	28241.9	3.54084	24202.8		4.13176
37412	2.67294	31125.3	3.21282	26776.9		3.73456
33952	2.94533	32271.1	3.09875	22979.5		4.35171
37817	2.64431	26175.1	3.82042	23649.6		4.22841
30409	3.2885	32499.5	3.07697	27672		3.61376
37195	2.68853	30969.4	3.22899	23495.7		4.2561
40118	2.49265	32515.9	3.07542	22600.6		4.42466
45540	2.19587	25683.8	3.8935	16993.6		5.88458
36689	2.72561	23503.8	4.25464	22898.7		4.36707
42115	2.37445	24875.2	4.02006	24443.3		4.09109
33376	2.99616	24274.3	4.11959	26612.3		3.75765
38066	2.62702	22863.8	4.37373	21482.5		4.65495
43327	2.30803	20605.8	4.853	20734.5		4.82287
32837	3.04535	24703.9	4.04794	24307		4.11404
41675	2.39952	26381.8	3.79049	23196.7		4.31096
37889	2.63929	26474.3	3.77725	24487.2		4.08377
35967	2.78033	29622.4	3.37582	23141.2		4.3213
33302	3.00282	28466.7	3.51288	23095.4		4.32987
32752	3.05325			18788.6		5.32239

## Sheet: Fig5
Fig5 d
CG9547-CG9547::sGFP
Image	GFP intensity in Dl+ ISC	GFP intensity in Dl- EB	Image	GFP intensity in Dlg+ EC
Box6.47 MAX_Image 7	80.2157	49.2917	Box6.47 MAX_Image 11	37.4135
	78.7747	48.2114		45.879
	68.7873	42.584		39.3115
		51.7117		30.0462
Box6.47 MAX_Image 10	57.0962	57.9626		29.9209
	42.3696	58.2331		35.7723
	69.5103	41.7371		28.6064
		47.7077		38.4372
				40.7821

## Sheet: Fig6
Fig6 h+i
both in mormalized to area in µm2
number of ISC EB / progenitor cell number					number of new EC / epithelial renewal
esgReDDM>	w1118 / Control	UAS-miR-277	UAS-miR-277-sp		w1118 /Control	UAS-miR-277	UAS-miR-277-sp
	287	87	452		228	14	77
	330	123	399		52	7	196
	291	77	412		166	22	100
	254	102	487		215	18	215
	389	96	403		118	23	212
	238		455		174		176
	349		434		82		198
	375		527		88		245
	376				227
	327				95
	278				110
	254				157
	345				46

## Sheet: Fig7
Fig7 h
esgReDDM/w1118		esgReDDM/>miR-277;>p35		esgReDDM/>miR-277-sp		esgReDDM/>Mtpalpha-RNAi		esgReDDM/>yip2-RNAi		esgReDDM/>CG9547-RNAi		esgReDDM/>CG4860-RNAi
Image	ISC/EB size (area in µm2)	Image	ISC/EB size (area in µm2)	Image	ISC/EB size (area in µm2)	Image	ISC/EB size (area in µm2)	Image	ISC/EB size (area in µm2)	Image	ISC/EB size (area in µm2)	Image	ISC/EB size (area in µm2)
KD Box1.4 MAX_Image 8	25.6131	KD Box1.7 MAX_Image 56	17.9104	KD Box1.12 MAX_Image 16	88.6809	KD Box1.14 MAX_Image 76	70.9687	KD Box1.13 MAX_Image 33	31.7145	KD Box1.23 MAX_Image 101	18.0713	KD Box1.23 MAX_Image 115	77.4312
	53.0945		29.0408		46.7938		33.8687		30.7571		23.0977		35.3048
	48.6469		19.7183		44.1609		97.4174		20.7042		44.0413		56.368
	37.2324		21.9595		50.6235		32.9113		37.5787		25.8503		17.1139
	20.9967		6.93061		43.2035		40.4509		25.7306		33.1506		32.4326
	55.0351		12.8631		42.1264		35.6639		60.1977		29.5603		36.2622
	44.4885		13.7671		55.5303		42.2461		16.9942		30.1587		30.7571
	32.7727		44.0508		39.1345		25.7306		23.8158		28.4832		19.0287
	25.806		28.7394		63.788		38.4164		25.1322		31.8342		25.3716
	36.3767		27.8354		73.8409		29.5603		47.6316		23.3371		19.5074
	62.2791		23.4096		36.6213		39.4935		22.3797		28.1242		36.8606
	56.614		25.0293		44.1609		33.8687		49.7858		22.3797		30.398
	67.691		22.7128		33.9884		35.5442		27.0471		64.7454		40.9297
	85.2766		31.0936		31.3555		26.4487		21.3026		21.3026		21.4222
	19.7311		36.6494		32.1932		78.0296		24.4142		49.6661		30.2784
	29.1206		21.5828		46.1955		31.5948		24.1748		34.3474		54.6926
	39.5467		14.0119		32.9113		36.6213		27.2864		26.4487		23.3371
	81.2026		26.2534		58.6419		18.3106		14.7203		42.9642		23.5764
	40.2699		46.6309		33.9884		29.0816		21.1829		17.5926		20.3452
	39.161		65.9538		67.498		25.1322		19.2681		24.6535		22.7387
	41.6439		23.8805		28.0045		59.0009		22.619		24.1748		40.5706
	36.3526		41.8473		34.7064		96.5796		20.5845		28.1242		19.5074
	54.6855		42.8455		70.6096		32.7916		19.1484		49.4267		22.8584
	103.561		34.2952		45.7167		43.0838		21.901				32.6719
	66.5097		38.8717		29.7997		17.3532		16.7548		21.901		33.2703
	59.9046		51.0567		61.6338		30.2784		14.0023		31.7145		61.5142
	26.6497		39.9075		75.2771		30.2784		14.3613		42.9642		45.9561
	104.61		34.1634		54.0942		18.0713		22.7387		26.4487		27.5258
	44.2836		49.2864		29.7997		24.7732		20.2255		20.5845		34.8261
	90.3872		30.8864		43.2035		34.2277		16.8745		15.9171		22.4993
	98.9691		25.2553		54.3335		20.2255		28.9619		15.3187		21.4222
	76.1764		27.0821		39.9722		36.6213		24.2945		20.1058		58.8813
	34.9182		30.4909		47.9906		21.901		18.4303		17.4729		23.9355
	55.2159		41.998		38.1771		21.4222		15.9171		29.68		30.6374
	85.2284		37.252		94.6648		40.3313		29.321		21.5419		29.4406
	22.0936		27.7789		143.493		43.3232		11.8481		21.3026		48.948
	32.0857		28.9843		137.15		47.5119		10.8906		19.5074		23.3371
	25.806		41.0375		73.2425		27.6455		14.6006		24.5339		21.1829
	67.5825		20.5658		57.8042		37.3393		27.0471		18.0713		25.0126
	26.951		20.547		76.1148		81.8593		24.5339		28.8422		22.3797
	26.9751		64.8803		28.9619		28.8422		50.3842		27.2864		21.4222
	13.4755		48.9663		151.751		42.0068		44.6397		17.3532		25.8503
	31.9049		28.0803		46.7938		19.9861		44.4003		22.4993		27.0471
	19.1405		15.5374		91.4335		22.4993		24.4142		22.3797		20.1058
	24.7694		41.6778		33.031		17.1139		22.619		21.1829		36.1426
	34.8459		18.7013		44.1609		21.1829		32.9113		20.1058		52.5384
	29.651		15.1984		71.9261		17.5926		29.5603		31.2358		53.7351
	38.944		43.5423		64.5061		46.0758		30.398		14.481		106.273
	61.7367		26.1781		42.9642		55.65		25.611		21.901		30.398
	28.976		24.0123		36.8606		34.2277		30.8768		22.3797		25.3716
KD Box1.4 MAX_Image 9	19.9963	KD Box1.7 MAX_Image 57	37.5345	KD Box1.12 MAX_Image 19	65.4635	KD Box1.14 MAX_Image 77	50.1448	KD Box1.24 MAX_Image 107	28.0045	KD Box1.23 MAX_Image 102	20.8239	KD Box1.23 MAX_Image 118	38.8951
	16.0308		24.2006		44.1609		37.818		28.2439		44.0413		28.6029
	17.3567		12.7689		70.2506		30.6374		29.7997		24.7732		15.5581
	29.5063		22.9953		42.8445		16.9942		22.619		21.7813		23.0977
	12.451		25.1423		33.031		29.321		36.6213		19.6271		23.0977
	25.2274		29.9448		35.0655		27.6455		22.4993		18.191		25.611
	41.1256		18.3623		81.7396		35.4245		26.4487		35.7835		28.9619
	38.0038		14.7087		48.948		48.8284		25.7306		26.329		29.4406
	57.4698		13.2586		97.4174		40.81		19.6271		31.2358		39.9722
	24.8779		19.3793		47.1529		71.9261		17.5926		25.7306		24.5339
	23.769		16.0459		33.6293		25.2519		22.619		28.8422		23.5764
	35.2798		19.3228		45.9561		25.8503		27.1668		46.1955		24.7732
	61.6282		22.5433		48.948		18.909		23.9355		42.6051		23.6961
	32.7727		16.8934		99.0929		16.3958		31.3555		31.8342		51.4613
	69.5833		19.5112		39.8526		22.8584		19.3877		30.1587		35.5442
	24.2873		20.6977		49.9055		17.2335		26.2093		53.8548		19.9861
	62.7009		11.1492		44.7593		25.2519		22.3797		36.1426		25.4913
	35.4968		21.3003		59.2403		32.7916		16.0368		22.26		30.9964
	50.6477		24.615		36.2622		23.2174		20.8239		23.9355		24.0551
	49.2254		84.4291		80.9019		66.78		15.5581		32.0735		27.8848
	36.4972		40.8492		119.079		22.0206		19.9861		29.2013		36.6213
	29.7715		25.406		89.04		30.9964		20.4648		44.6397		22.8584
	48.6951		19.3793		59.4796		30.9964		20.1058		20.3452		35.4245
	25.5046		35.105		75.7558		28.3635		20.7042		20.7042		52.5384
	39.5949		22.7505		83.1758		24.5339		21.5419		20.5845		44.9987
	36.003		21.4887		28.2439		19.1484		25.3716		17.5926		43.4429
	40.9931		29.2668		96.6993		30.5177		40.3313		16.5155		34.9458
	27.1077		33.0899		62.3519		27.1668		24.7732		14.0023		36.5016
	38.3534		25.2741		82.8167		28.9619		19.2681		35.7835		41.0493
	25.7939		38.6833		92.2712		44.9987		14.9597		51.5809		51.8203
	66.8834		53.957		79.4658		27.2864		19.6271		16.7548		57.5648
	50.8888		33.1652		61.9929		28.8422		17.8319		29.2013		52.8974
	72.3194		23.4096		35.5442		21.901		27.5258		35.3048		31.3555
	86.723		74.5605		35.1851		20.2255		31.1161		45.7167		36.6213
	29.6269		36.122		39.9722		32.7916		29.5603		22.7387		86.048
	25.9386		27.3458		45.3577		27.2864		19.7468		18.55		43.6822
	39.1369		36.461		39.9722		24.2945		15.199		13.4039		33.2703
	29.88		37.4592		42.6051		28.2439		19.6271		10.4119		44.4003
	47.8996		21.7523		21.6616		18.0713		19.2681		20.5845		41.528
	23.8534		32.2236		221.762		14.481		17.7122		22.7387		32.0735
	46.4773		24.9163		60.5567		21.4222		18.7893		21.1829		24.0551
	38.1605		28.9466		82.9364		16.3958		18.55		19.1484		51.8203
	27.7827		27.3834		63.5487		17.4729		23.3371		22.7387		48.1103
	69.5713		24.2006		42.2461		24.0551		21.3026		45.1184		33.8687
	48.2853		59.5693		66.78		16.7548		17.3532		19.2681		35.1851
	49.0205		27.2328		44.52		30.8768		23.4568		17.7122		31.2358
	58.3618		28.2121		28.8422		17.5926		25.4913		14.7203		49.3071
	47.5259		20.4905		45.4774		32.5522		29.7997		20.1058		56.009
	27.2765		27.7789		58.0435		28.9619		25.3716		21.1829		70.49
	55.6618		24.1818		54.9319		22.1403		33.031		14.6006		31.7145
KD Box1.4 MAX_Image 10	18.8513	KD Box1.7 MAX_Image 58	32.8074	KD Box1.12 MAX_Image 20	62.7109	KD Box1.14 MAX_Image 80	118.959	KD Box1.24 MAX_Image 108	37.5787	KD Box1.23 MAX_Image 103	17.9516	KD Box1.23 MAX_Image 122	38.0574
	86.494		52.2997		34.8261		109.146		20.2255		24.2945		44.1609
	47.779		55.7274		41.528		61.7535				50.5038		27.7651
	30.5791		26.5925		93.2287		39.4935				18.4303		40.3313
	62.0018		56.6314		68.8145		66.3013				27.6455		42.6051
	39.9565		56.2735		80.4232		55.65				24.1748		41.528
	47.0076		22.2797		71.3277		49.3071				21.7813		52.658
	49.2013		21.2438		63.788		58.4025				17.8319		27.2864
	67.1486		27.9296		67.6177		71.208				28.8422		36.2622
	57.0239		27.6471		47.2726		61.6338				32.6719		15.0793
	21.6958		23.0895		22.7387		47.9906				20.3452		36.5016
	21.4909		47.7609		43.8019		40.4509				27.7651		21.901
	28.0238		32.4307		24.8929		39.9722				31.5948		63.9077
	22.419		24.389		56.009		92.0319				18.55		46.6742
	34.5807		15.1607		26.8077		32.5522				33.6293		17.3532
	37.9556		28.5134		73.9606		60.078				19.5074		33.1506
	43.247		30.4533		43.3232		22.0206				31.1161		27.8848
	52.2267		30.5286		24.7732		38.5361				15.4384		28.0045
	21.5271		20.8672		35.4245		41.6477				24.0551		14.481
	110.118		21.112		36.7409		44.0413				23.6961		17.1139
	31.7603		21.3003		36.2622		34.108				22.8584		14.481
	18.9959		22.3927		38.5361		21.901				21.4222		31.1161
	50.6839		47.8551		29.4406		38.0574				29.0816		32.5522
	23.2507		53.2226		14.3613		30.398				16.7548		30.9964
	68.8722		28.2686		27.8848		49.5464				32.7916		29.4406
	28.759		13.4657		38.8951		87.2448				18.4303		21.4222
	47.5621		22.4492		15.6777		55.0516				21.6616		39.7329
	17.441		27.4023		24.2945		24.5339				21.6616		20.9435
	48.5022		18.8708		25.611		51.4613				22.4993		28.6029
	42.0537		18.4189		70.6096		42.7248				24.1748		53.4958
	35.7981		27.3458		27.7651		28.7226				26.9274		17.7122
	36.0874		71.6226		29.0816		44.2806				23.5764		23.8158
	75.8631		57.4035		28.8422		55.7696				24.1748		22.4993
	25.7819		21.1308		41.169		36.6213				17.7122		21.5419
	23.1422		20.5282		43.0838		30.1587				21.5419		13.2842
	101.898		37.1767		23.3371		27.6455				25.1322		29.0816
	60.5796		38.5892		39.4935		25.8503				23.6961		19.0287
	35.2678		39.2295		67.498		34.5868				23.5764		35.9032
	26.1314		19.3982		83.4151		40.81				21.6616		16.8745
	71.0779		24.0876		34.7064		24.1748				18.4303		23.6961
	31.7603		26.8373		56.9664		18.7893				57.5648		37.6984
	41.2823		27.5529		16.3958		22.4993				21.3026		17.7122
	43.0662		26.1593		59.719		18.3106				25.4913		36.8606
	50.6477		24.8975		38.5361		29.2013				15.3187		31.3555
	119.315		29.5493		34.108		49.1874				17.3532		40.9297
	117.796		27.1198		54.3335		28.9619				33.6293		33.5097
	32.6522		43.6176		23.5764		31.4751				16.8745		63.07
	70.5114		59.6447		46.0758		23.4568				27.1668		102.204
	110.576		30.8111		47.3922		23.6961				27.7651		107.47
	33.5683		19.8878		38.2968		41.7674				59.8387		117.882
KD Box1.4 MAX_Image 11	22.178	KD Box1.7 MAX_Image 59	16.7615									KD Box1.23 MAX_Image 104	47.9906
	36.2079		20.1703										17.7122
	30.2054		17.2512		53.6928		36.7784				26.3523		38.0574
	31.3264		18.4189										25.97
	30.0969		24.8786										28.8422
	41.8006		30.1331										25.1322
	29.7112		28.7394										23.2174
	42.789		15.9517										35.7835
	15.6451		19.6995										23.9355
	15.0424		19.6242										20.5845
	44.4644		16.9687										19.3877
	43.705		22.0348										15.7974
	43.6448		20.66										25.8503
	24.8899		21.2815										16.2761
	52.8052		26.3476										26.2093
	24.01		30.2461										23.3371
	25.4564		15.914										24.6535
	27.9997		23.4661										20.5845
	22.6962		22.0913										50.8629
	27.5416		22.9765										31.3555
	29.4461		28.2309										62.3519
	46.4291		28.4946										61.1551
	23.9498		32.0729										34.8261
	50.5151		7.74044										61.0355
	89.3747		25.6131										20.7042
	40.9689		17.496										50.5038
	73.6091		22.8823										25.1322
	98.3423		38.5704										27.6455
	33.954		40.4537										23.5764
	22.3829		29.6058										19.8664
	31.0371		20.4528										17.9516
	36.8226		32.2047										37.2197
	24.1788		15.0665										23.0977
	59.6394		18.6072										22.3797
	29.9161		25.4248										19.9861
	27.4211		14.8405										16.3958
	74.0671		15.4809										14.7203
	97.1852		26.8938										21.6616
	27.4693		19.5865										16.6352
	29.5907		37.93										25.1322
	120.135		18.7013										17.5926
	43.7653		22.129										18.4303
	35.3642		15.2172										19.5074
	28.2528		18.4										20.3452
	16.8143		13.3904										18.909
	24.8779		12.6936										17.1139
	48.8879		10.9986										23.2174
	28.0358		17.5337										18.7893
	20.6834		22.016										47.2726
	43.5242												30.8768
			28.4861
	43.9544												33.5964

## Sheet: Fig8
Fig8 f-h
esgReDDM>/>N-RNAi (control tumors) 7d
Image	area (µm2)	Number of ISC tumors (>= 5 ISC per cluster)	Number of ISC tumors (>= 5 ISC per cluster) per 100000µm2	Number of apoptotic ISC	Number of apoptotic ISC per 100000µm2	Number of new EC	Number of new EC per 100000µm2
Box6.14 MAX_Image 15	126708	39	30.7795	0	0	2	1.57844
Box6.14 MAX_Image 16	74137.5	6	8.09307	0	0	0	0
Box6.14 MAX_Image 17	87435.3	7	8.00592	0	0	8	9.14962
Box6.14 MAX_Image 18	120259	27	22.4515	0	0	0	0
Box6.14 MAX_Image 19	111226	17	15.2843	0	0	0	0
Box6.14 MAX_Image 20	125151	0	0	0	0	0	0
Box6.14 MAX_Image 22	162153	64	39.4688	0	0	22	13.5674
Box6.14 MAX_Image 23	111769	26	23.2623	0	0	3	2.68411
esgReDDM>/>miR-277;>N-RNAi 7d
Image	area (µm2)	Number of ISC tumors (>= 5 ISC per cluster)	Number of ISC tumors (>= 5 ISC per cluster) per 100000µm2	Number of apoptotic ISC	Number of apoptotic ISC per 100000µm2	Number of new EC	Number of new EC per 100000µm2
Box6.14 MAX_Image 24	123288	26	21.0887	7	5.67774	34	27.5776
Box6.14 MAX_Image 25	126185	45	35.662	3	2.37747	50	39.6245
Box6.14 MAX_Image 26	104885	15	14.3014	0	0	44	41.9509
Box6.14 MAX_Image 27	61523.7	confluent	confluent	3	4.87617	42	68.2663
Box6.14 MAX_Image 28	96473.4	2	2.07311	0	0	28	29.0236
Box6.14 MAX_Image 29	181406	partially confluent	partially confluent	3	1.65375	21	11.5762
Box6.14 MAX_Image 30	138381	11	7.94909	1	0.722644	45	32.519
Box6.14 MAX_Image 31	135980	34	25.0036	2	1.4708	47	34.5639
esgReDDM>/>miR-277-sp;>N-RNAi 7d
Image	area (µm2)	Number of ISC tumors (>= 5 ISC per cluster)	Number of ISC tumors (>= 5 ISC per cluster) per 100000µm2	Number of apoptotic ISC	Number of apoptotic ISC per 100000µm2	Number of new EC	Number of new EC per 100000µm2
Box6.34 MAX_Image 1	145702	2	1.37267	0	0	0	0
Box6.34 MAX_Image 3	186556	25	13.4008	0	0	163	87.3732
Box6.37 MAX_Image 2	178685	1	0.559644	0	0	0	0
Box6.37 MAX_Image 3	168015	7	4.1663	0	0	5	2.97593
Box6.37 MAX_Image 4	212324	3	1.41294	0	0	0	0
Box6.38 MAX_Image 11	158293	11	6.94914	0	0	2	1.26348
Box6.38 MAX_Image 12	131274	26	19.806	1	0.761768	0	0
Fig8 e
esgReDDM>/>N-RNAi (control tumors) 7d			esgReDDM>/>miR-277;>N-RNAi 7d			esgReDDM>/>miR-277-sp;>N-RNAi 7d
Image	area (µm2)	ISC size (area µm2)	Image	area (µm2)	ISC size (area µm2)	Image	area (µm2)	ISC size (area µm2)
Box6.14 MAX_Image 15	126708	60.1977	Box6.14 MAX_Image 24	123288	30.1587	Box6.34 MAX_Image 1	145702	9.71383
	126708	43.9216		123288	37.2197		145702	28.1234
	126708	48.3497		123288	43.3232		145702	13.7012
	126708	36.8606		123288	39.2542		145702	31.6442
	126708	45.7167		123288	55.65		145702	24.9845
	126708	63.5487		123288	23.6961		145702	35.2073
	126708	39.9722		123288	47.0332		145702	30.3292
	126708	37.818		123288	36.1426		145702	32.238
	126708	33.1506		123288	58.1632		145702	27.9114
	126708	46.3151		123288	49.5464		145702	38.8553
	126708	35.3048		123288	30.6374		145702	24.7724
	126708	50.5038		123288	98.2551		145702	30.711
	126708	48.589		123288	77.91		145702	22.8636
Box6.14 MAX_Image 16	74137.5	50.5038		123288	83.5348		145702	22.0576
	74137.5	36.6213		123288	32.9113		145702	60.7432
	74137.5	29.5603		123288	50.0251		145702	40.1279
	74137.5	13.8826		123288	32.9113		145702	48.1874
	74137.5	35.4245		123288	50.0251		145702	31.2624
	74137.5	19.8664	Box6.14 MAX_Image 25	126185	35.7835		145702	35.377
	74137.5	21.901		126185	18.0713		145702	53.2776
	74137.5	81.1412		126185	24.7732		145702	42.5457
	74137.5	86.7661		126185	33.031		145702	51.3688
	74137.5	51.1022		126185	18.191		145702	44.9636
Box6.14 MAX_Image 17	87435.3	45.238		126185	30.398		145702	53.1928
	87435.3	50.9826		126185	45.238		145702	49.6296
	87435.3	38.0574		126185	62.7109		145702	44.7091
	87435.3	63.5487		126185	15.6777		145702	48.1025
	87435.3	54.0942		126185	18.6697		145702	41.4853
Box6.14 MAX_Image 18	120259	24.0551		126185	38.8951		145702	31.0503
	120259	48.1103		126185	24.2945		145702	39.0674
	120259	38.7755		126185	14.7203		145702	48.5691
	120259	32.3129		126185	12.4464		145702	38.6008
	120259	25.97		126185	18.6697		145702	58.6647
	120259	26.329		126185	32.3129		145702	45.9392
	120259	41.528		126185	19.0287		145702	45.5574
	120259	49.0677		126185	35.9032		145702	61.7613
	120259	28.7226		126185	22.4993		145702	48.7812
	120259	43.0838		126185	28.3635		145702	40.0006
	120259	45.8364		126185	44.2806	Box6.37 MAX_Image 2	178685	54.4229
	120259	64.6258		126185	34.3474		178685	41.9943
	120259	75.3967		126185	58.5222		178685	55.4409
Box6.14 MAX_Image 19	111226	24.7732		126185	31.4751		178685	55.3137
	111226	17.7122		126185	39.4935		178685	57.9436
	111226	23.3371		126185	36.2622		178685	49.2903
	111226	77.1919		126185	31.9539		178685	53.829
	111226	32.5522		126185	20.4648		178685	73.3839
	111226	55.4106		126185	30.9964		178685	22.4818
	111226	58.6419		126185	63.1896		178685	75.5473
	111226	65.5832		126185	52.7777		178685	51.3688
	111226	67.6177		126185	27.6455		178685	60.5736
	111226	53.7351		126185	51.5809		178685	42.673
	111226	33.1506		126185	33.749		178685	34.6135
	111226	60.9158		126185	59.719		178685	56.5438
Box6.14 MAX_Image 20	125151	29.2013	Box6.14 MAX_Image 26	104885	27.1668	Box6.37 MAX_Image 3	168015	44.9987
	125151	17.7122		104885	42.7248		168015	53.3761
	125151	62.7109		104885	22.9781		168015	47.0332
	125151	44.1609		104885	29.9193		168015	47.2726
	125151	48.948		104885	27.0471		168015	87.7235
	125151	89.1596		104885	53.1367		168015	64.8651
	125151	36.5016		104885	35.7835		168015	78.7477
	125151	76.4738		104885	36.7409		168015	112.377
	125151	46.1955		104885	60.3174		168015	44.1609
	125151	46.7938		104885	52.1793		168015	70.849
	125151	62.9503		104885	25.611		168015	37.3393
	125151	59.2403		104885	19.0287		168015	60.5567
Box6.14 MAX_Image 22	162153	72.4048		104885	30.5177	Box6.37 MAX_Image 4	212324	29.4406
	162153	49.3071		104885	44.7593		212324	35.5442
	162153	37.3393		104885	19.3877		212324	18.55
	162153	30.6374		104885	34.5868		212324	38.8951
Box6.14 MAX_Image 23	111769	29.0816		104885	52.1793		212324	30.8768
	111769	22.26		104885	43.3232		212324	43.2035
	111769	32.9113		104885	31.5948		212324	26.4487
	111769	105.795		104885	31.2358		212324	42.9642
	111769	34.5868		104885	45.3577		212324	23.3371
	111769	56.6074		104885	64.1471		212324	35.3048
				104885	31.7145		212324	30.6374
				104885	29.4406		212324	27.7651
				104885	36.5016		212324	15.6777
				104885	49.5464		212324	27.2864
				104885	47.5119		212324	34.5868
				104885	37.5787		212324	32.4326
				104885	38.6558		212324	47.2726
				104885	36.0229		212324	40.81
				104885	49.9055		212324	66.1816
				104885	63.429		212324	45.8364
				104885	47.7513		212324	66.4209
				104885	46.7938		212324	70.2506
				104885	40.5706		212324	69.2932
				104885	64.2667		212324	94.0664
				104885	23.6961		212324	77.91
				104885	31.8342		212324	60.6764
				104885	25.4913		212324	68.9342
				104885	25.0126		212324	62.8306
				104885	34.4671		212324	70.3703
				104885	60.6764		212324	74.559
				104885	68.5751		212324	67.9767
			Box6.14 MAX_Image 30	138381	19.5074		212324	78.0296
				138381	14.84		212324	74.0803
				138381	27.5258		212324	44.2806
				138381	42.1264	Box6.38 MAX_Image 11	158293	13.6432
				138381	19.9861		158293	31.4751
				138381	19.6271		158293	32.3129
				138381	28.8422		158293	16.0368
				138381	27.4061		158293	46.7938
				138381	23.0977		158293	78.1493
				138381	30.2784		158293	95.7419
				138381	21.5419		158293	44.6397
				138381	25.97		158293	40.9297
				138381	65.5832		158293	49.9055
				138381	45.3577		158293	51.7006
				138381	21.7813		158293	21.0632
				138381	59.5993		158293	28.9619
				138381	51.94		158293	104.359
				138381	37.6984		158293	76.2345
				138381	30.398		158293	49.5464
				138381	25.7306	Box6.38 MAX_Image 12	131274	81.7396
				138381	32.4326		131274	98.3748
				138381	23.3371		131274	108.667
				138381	27.1668		131274	81.8593
				138381	44.1609		131274	68.5751
				138381	43.8019		131274	19.6271
				138381	42.3658
				138381	40.5706
				138381	66.78
				138381	44.6397
				138381	56.8467
				138381	39.2542
				138381	24.1748
				138381	24.1748
				138381	29.5603
				138381	45.238
				138381	31.2358
				138381	33.1506
				138381	43.6822
				138381	33.1506
				138381	29.68
				138381	36.6213
				138381	67.3784
				138381	82.338
				138381	64.7454
				138381	50.6235
				138381	39.3738
				138381	49.5464
				138381	54.5729
				138381	30.5177
				138381	53.2564
				138381	50.3842
				138381	61.0355
				138381	27.7651
				138381	42.3658

## Sheet: Fig9
Fig9 f-h
esgReDDMCas9>/>rasG12V,>apc1,apc2,p53,Med,Pten sgRNAs (Control tumors) 7d
Image	area (µm2)	Number of ISC/EB	apoptotic ISC	apoptotic ISC/EB per total ISC/EB	Number of new EC
Box6.13 MAX_Image 1	40241.4	92	2	2.17391	50
Box6.13 MAX_Image 2	40259.5	131	0	0	61
Box6.13 MAX_Image 3	40259.5	142	1	0.704225	47
Box6.13 MAX_Image 4	40259.5	107	3	2.80374	47
Box6.13 MAX_Image 5	40259.5	120	3	2.5	85
Box6.13 MAX_Image 6	40259.5	80	0	0	76
Box6.13 MAX_Image 7	40259.5	184	0	0	46
esgReDDMCas9>/>miR-277;>rasG12V,>apc1,apc2,p53,Med,Pten sgRNAs 7d
Image	area (µm2)	Number of ISC/EB	apoptotic ISC	apoptotic ISC/EB per total ISC/EB	Number of new EC
Box6.6 MAX_Image 132	40259.5	52	1	1.92308	49
Box6.6 MAX_Image 133	40190.1	49	0	0	14
Box6.6 MAX_Image 134	40190.1	65	2	3.07692	52
Box6.6 MAX_Image 135	40259.5	51	6	11.7647	37
Box6.6 MAX_Image 136	40259.5	50	2	4	32
Box6.6 MAX_Image 137	40190.1	54	1	1.85185	47
esgReDDMCas9>/>CG9547-RNAi;>rasG12V,>apc1,apc2,p53,Med,Pten sgRNAs 7d
Image	area (µm2)	Number of ISC/EB	apoptotic ISC	apoptotic ISC/EB per total ISC/EB	Number of new EC
Box6.82 MAX_Image 11	40259.5	52	1	1.92308	17
Box6.82 MAX_Image 13	40259.5	39	0	0	28
Box6.85 MAX_Image 27	40259.5	33	4	12.1212	67
Box6.86 MAX_Image 19	40259.5	24	1	4.16667	22
Box6.86 MAX_Image 20	40259.5	39	2	5.12821	21
Box6.86 MAX_Image 21	40259.5	56	2	3.57143	28

## Sheet: FigS4
FigS4 e
esgReDDM/w1118 (control)		esgReDDM/>CG31075-RNAi
Image	ISC/EB size (area in µm2)	Image	ISC/EB size (area in µm2)
KD Box1.4 MAX_Image 8	25.6131	KD Box1.5 MAX_Image 14	16.5973
	53.0945		21.1775
	48.6469		18.0557
	37.2324		24.902
	20.9967		15.7174
	55.0351		43.464
	44.4885		21.7922
	32.7727		34.2673
	25.806		43.693
	36.3767		22.2141
	62.2791		30.6755
	56.614		17.67
	67.691		12.3546
	85.2766		24.1908
	19.7311		25.9627
	29.1206		39.3779
	39.5467		21.9248
	81.2026		20.7195
	40.2699		27.6381
	39.161		38.1605
	41.6439		29.9523
	36.3526		16.8745
	54.6855		23.4676
	103.561		33.291
	66.5097		69.8485
	59.9046		41.7645
	26.6497		43.1867
	104.61		29.3858
	44.2836		34.2673
	90.3872		32.4232
	98.9691		21.5632
	76.1764		24.8056
	34.9182		28.0238
	55.2159		22.7324
	85.2284		27.0475
	22.0936		23.6002
	32.0857		31.8688
	25.806		30.784
	67.5825		36.6298
	26.951		14.3675
	26.9751		28.7229
	13.4755		25.7939
	31.9049		23.7931
	19.1405		91.9782
	24.7694		48.7433
	34.8459		39.3538
	29.651		23.311
	38.944		40.8725
	61.7367		28.0479
	28.976		31.2781
KD Box1.4 MAX_Image 9	19.9963	KD Box1.5 MAX_Image 15	20.1771
	16.0308		17.2361
	17.3567		14.3192
	29.5063		16.4045
	12.451		30.5067
	25.2274		13.0898
	41.1256		17.212
	38.0038		23.2266
	57.4698		28.2889
	24.8779		14.4759
	23.769		19.8035
	35.2798		33.3513
	61.6282		23.0096
	32.7727		63.2554
	69.5833		35.4486
	24.2873		29.5184
	62.7009		31.0009
	35.4968		29.0001
	50.6477		48.5263
	49.2254		36.6057
	36.4972		39.8239
	29.7715		22.3226
	48.6951		45.1032
	25.5046		53.0824
	39.5949		28.0358
	36.003		24.6368
	40.9931		34.0263
	27.1077		66.9075
	38.3534		35.1954
	25.7939		34.5928
	66.8834		35.1834
	50.8888		31.7482
	72.3194		29.6751
	86.723		23.0458
	29.6269		56.7466
	25.9386		15.3558
	39.1369		17.8991
	29.88		35.7258
	47.8996		47.2728
	23.8534		53.7333
	46.4773		44.2474
	38.1605		24.7815
	27.7827		14.6688
	69.5713		32.4594
	48.2853		17.9352
	49.0205		29.1447
	58.3618		24.4319
	47.5259		43.5001
	27.2765		42.114
	55.6618
KD Box1.4 MAX_Image 10	18.8513
	86.494		30.9716
	47.779
	30.5791
	62.0018
	39.9565
	47.0076
	49.2013
	67.1486
	57.0239
	21.6958
	21.4909
	28.0238
	22.419
	34.5807
	37.9556
	43.247
	52.2267
	21.5271
	110.118
	31.7603
	18.9959
	50.6839
	23.2507
	68.8722
	28.759
	47.5621
	17.441
	48.5022
	42.0537
	35.7981
	36.0874
	75.8631
	25.7819
	23.1422
	101.898
	60.5796
	35.2678
	26.1314
	71.0779
	31.7603
	41.2823
	43.0662
	50.6477
	119.315
	117.796
	32.6522
	70.5114
	110.576
	33.5683
KD Box1.4 MAX_Image 11	22.178
	36.2079
	30.2054
	31.3264
	30.0969
	41.8006
	29.7112
	42.789
	15.6451
	15.0424
	44.4644
	43.705
	43.6448
	24.8899
	52.8052
	24.01
	25.4564
	27.9997
	22.6962
	27.5416
	29.4461
	46.4291
	23.9498
	50.5151
	89.3747
	40.9689
	73.6091
	98.3423
	33.954
	22.3829
	31.0371
	36.8226
	24.1788
	59.6394
	29.9161
	27.4211
	74.0671
	97.1852
	27.4693
	29.5907
	120.135
	43.7653
	35.3642
	28.2528
	16.8143
	24.8779
	48.8879
	28.0358
	20.6834
	43.5242
FigS4 i
Ubi-miR-277::GFP			>miR-277;Ubi-miR-277::GFP			>miR-277sp;Ubi-miR-277::GFP
Image	mean GFP intensity in ISC/EB	mean GFP intensity in EC	Image	mean GFP intensity in ISC/EB	mean GFP intensity in EC	Image	mean GFP intensity in ISC/EB	mean GFP intensity in EC
Box6.73 MAX_Image 40	74.5657	24.4972	Box6.73 MAX_Image 44	42.0936	44.8702	Box6.73 MAX_Image 48	54.981	32.5927
	75.2011	19.3028		28.9756	39.4753		72.1446	36.5749
	81.7341	19.8061		41.2153	36.7695		63.7441	44.6254
	72.2895	24.0192		24.8111	44.1973		65.3892	43.4445
	96.4467	26.6121		30.0061	37.7959		63.1453	37.0018
	62.1845	27.3631		40.9304	37.2903		87.6697	51.8622
	58.789	21.937		43.8713	31.4914		67.9094	42.9423
	82.5137	23.2313		43.1235	41.6055		82.8674	44.0884
	81.9188	19.4328		35.1657	42.9884		85.0071	39.1172
	87.6894	20.3111		31.6002	43.2209		84.9907	35.7845
	89.7389	20.7309		41.0815	50.2027		95.1056	38.7531
	88.4385	19.6578		47.3851	34.9094		77.49	41.7269
	74.6977	22.3083		34.1396	41.7998		76.8327	35.5503
	65.5196	21.1959		37.5469	39.3191		67.4342	42.9518
	73.3687	18.6582		47.0138	50.4497		76.8126	48.326
	70.3942	21.5798		42.3938	37.6751		81.1293	40.2584
	99.264	23.4294		38.7141	25.5953		76.4178	35.5924
	88.0284	21.562		46.4986	32		76.6678	27.1441
	74.1543	21.2737		41.8829	31.799		86.4767	32.3819
	90.265	20.6621		37.8477	34.6778		82.9533	21.4562
	58.3788	20.4938		39.6057	27.901		62.2765	14.3621
	66.2348	20.3183		36.8869	39.6334		87.2445	27.8863
	61.7315	21.2897		43.1169	39.8525		102.414	19.2202
	65.5907	19.3068		39.1819	25.8143		92.7802	17.7453
	77.3268	18.9478		49.7315	35.5154		95.126	34.4885
	69.2949	21.115		45.8987	33.3815		86.9475	20.6766
	85.8066	19.6578		45.6671	31.3362		68.4508	21.7792
	84.6925	20.353		45.97	40.4679		82.7639	13.3729
	103.462	21.8942		43.4847	35.8481		86.9705	32.5689
	79.917	18.1159		48.8903	47.3239		81.7804	14.7586
	89.6283	18.7002		52.7935	39.4101		70.4234	15.1688
	73.8083	20.2048	Box6.73 MAX_Image 45	43.2167	16.6027		70.9606	24.3953
	88.9943	17.022		49.5498	24.255		84.4496	15.2406
	80.8831	18.4098		48.8637	19.5178		84.927	16.1019
	82.7844	18.0656		58.3868	26.0632		70.8581	20.7615
	73.9729	21.7849		55.6399	28.0951		85.829	11.609
	88.1517	19.5394		50.4216	25.0705		80.0099	15.5846
	76.5767	22.401		55.2466	23.3319		66.2122	20.8625
	76.9246	19.8046		48.6557	24.284		72.6895	17.0034
	94.9195	20.2999		42.076	20.0006		79.788	13.7026
	94.8268	18.7675		47.0505	24.1454	Box6.73 MAX_Image 49	60.249	18.7935
	75.107	23.7715		40.0569	25.9186		67.4908	20.8529
	90.8133	26.0861		37.5224	22.6052		93.8857	18.6709
Box6.73 MAX_Image 41	50.6649	26.2288		46.9815	21.0109		72.3986	29.3701
	71.4809	24.1535		55.1806	25.7343		73.4889	16.1659
	68.3967	26.4466		40.6922	28.0068		88.6155	31.382
	60.6758	27.2129		64.0517	29.6424		87.2433	18.4784
	79.4047	21.1441		51.7156	22.4971		83.0509	21.1607
	74.7226	28.3053		47.3778	27.4709		66.9117	18.6806
	59.4296	22.3819		40.2737	25.8628		71.5893	22.6399
	69.0428	21.1683		39.0611	26.3802		100.64	20.7123
	56.7883	14.2016		42.2633	20.8356		63.8679	34.6273
	55.2729	14.6371		48.1602	25.563		102.958	23.0465
	65.2727	18.6138		48.254	27.6928		83.3817	26.5197
	61.6158	15.3592		49.2568	21.6482		72.8382	30.2327
	47.9759	14.5466		49.0364	25.0117		66.3668	14.8258
	56.4667	20.4521		51.0926	20.4309		70.6501	16.5488
	47.725	25.682		61.5649	24.6194		92.5746	20.4777
	46.732	16.3539		55.8239	25.3752		108.157	19.8989
	58.3917	20.0135		52.9294	24.1768		95.2633	13.3985
	65.9585	22.4439		58.5189	20.4251		89.4799	20.674
	76.3646	28.1558		57.6995	18.6303		84.4923	19.1505
	71.3777	9.94963		61.3867	19.8617		65.9209	23.4466
	70.8841	23.6281		55.8506	24.4642		69.6522	29.3072
	58.6797	25.2751		60.2758	22.4487		92.258	33.1293
	68.5677	29.0874		39.5605	26.9703		93.9297	40.2315
	75.8993	28.9478		65.6907	22.3669		115.026	32.8957
	76.1689	32.0421		55.2933	25.6037		74.2636	26.7897
	89.7748	29.0568		64.6316	24.2546		101.212	38.5353
	74.6476	21.2053		53.0311	16.6373		96.0401	36.1354
	72.9315	14.2793	Box6.73 MAX_Image 46	30.0604	38.6586		75.7775	20.0926
	90.735	19.5856		28.6086	33.6158		98.5594	31.4002
	69.5329	22.9349		27.4149	33.5592		114.088	27.1097
	74.9418	29.0509		24.7011	33.024		99.9859	25.2531
	79.686	26.9108		28.4385	40.5775		99.0177	38.9082
	66.9732	25.8095		30.0193	33.8286		110.832	38.5136
	64.094	19.3576		45.6451	39.9767		85.8273	35.0596
	66.5028	14.4706		34.9944	36.623		100.958	33.5006
	74.0523	14.1594		38.1671	38.8384		102.48	40.2337
	65.7644	10.6422		35.9329	48.0636		107.128	37.4931
	65.1434	12.1745		39.3414	39.1299		59.5309	34.0263
	66.334	15.5685		41.8835	34.1211		74.6382	44.4533
	61.7484	17.764		53.7528	40.4339		81.2759	33.4197
	55.7231	18.254		41.643	35.1694		78.1294	32.3127
	80.4901	24.012		38.3136	34.7749		107.625	32.5923
	85.0217	20.0592		37.9973	41.5336		83.9074	31.3368
	61.8379	25.5375		36.6463	39.1978		60.5807	29.4627
	74.9015	23.5532		42.8288	43.2893		52.045	26.7677
	71.3336	19.6643		38.2856	37.0622		75.4894	26.1994
Box6.73 MAX_Image 42	64.4055	20.9262		39.691	34.2078		78.4705	29.3203
	82.4403	21.1702		41.1593	27.8516	Box6.73 MAX_Image 50	76.2956	27.7268
	69.5443	19.456		35.7532	36.2091		66.8063	25.0113
	87.3635	16.4585		45.5986	38.0274		88.5793	25.1927
	69.9648	16.9702		44.743	45.1145		74.4765	23.9026
	76.0769	18.8981		48.0625	40.7826		72.4641	28.7429
	64.3966	18.9962		45.2477	41.0885		90.3298	23.5915
	76.816	19.5268		39.8562	47.4838		74.0322	30.05
	84.4205	15.5166	Box6.73 MAX_Image 47	39.1779	17.0723		76.1099	26.1124
	90.6271	25.6421		49.7261	15.3347		83.0725	27.0092
	77.3736	17.9162		39.6824	20.8922		89.6313	31.8591
	76.6415	21.7908		35.9982	21.2032		81.934	42.9304
	65.8906	18.5433		46.8054	16.7173		81.9745	26.4108
	75.1059	20.3586		37.4244	16.9738		84.3113	33.3722
	76.4706	18.0577		37.527	16.9103		75.0657	25.8785
	59.6545	19.5612		36.6181	20.6879		134.626	28.1733
	79.2997	15.1308		46.1519	17.7932		94.6395	28.5911
	79.4351	20.2021		39.4349	21.4351		76.2303	36.0142
	75.2818	21.0993		43.0281	21.6147		73.9139	20.4483
	77.0582	22.1348		45.6147	18.6468		79.3836	18.9792
	98.7663	20.2691		50.1766	14.0551		90.5436	23.7423
	92.2455	17.0566		27.187	12.1082		70.598	19.055
	70.0265	20.9309		25.8353	17.5611		82.6321	22.3982
	74.4727	21.0191		35.5053	14.5817		81.4181	32.8084
	92.315	25.5044		37.5686	23.2966		70.6795	39.1929
	66.7573	23.3859		42.3322	16.3143		82.0769	25.3544
	69.6704	18.2152		34.5737	13.5296		81.9486	60.811
	76.4352	20.1543		36.7513	18.0546		96.0646	31.2374
	66.716	17.9689		43.6533	31.1793		92.8042	27.3717
	63.2915	20.5102		45.9238	14.7785		115.733	63.1379
	74.5132	17.4838		39.756	19.5947		121.579	45.0479
	80.1088	22.0471		42.5901	25.4905		125.555	59.6762
Box6.73 MAX_Image 43	47.9088	16.1137		43.8802	21.1696		97.5526	55.404
	60.4426	17.1928		37.2439	25.9446		81.982	49.1268
	49.2493	21.9139		40.2418	20.3835		112.996	63.6252
	63.8044	14.5589		43.2903	29.4831		131.059	43.9272
	68.2471	14.2292		43.0108	12.8439		103.98	61.8732
	59.6982	15.9285		37.1795	17.635		104.707	61.1735
	67.2961	17.3108		45.4605	22.2044		116.357	38.8982
	73.1901	15.7054		42.0622	16.6376		112.006	25.2625
	52.5735	17.1196		41.6352	18.9954		121.5	42.8016
	57.7346	14.7907		51.6368	15.1974		104.978	52.0449
	72.1207	26.6049		46.0026	15.4163		122.682	40.905
	85.8986	21.4731		44.8577	14.6696		107.662	64.2839
	68.0549	16.8828		45.9353	16.4211		103.127	65.289
	52.5873	18.7255		41.066	20.8731		91.8268	42.2927
	67.9667	21.4834		54.1131	23.9852		104.264	57.2827
	56.7676	18.4235		50.4054	25.8198		111.464	63.8282
	49.0174	18.2129					101.936	62.91
	75.8952	24.133
	50.2615	15.4908
	53.434	16.7427
	60.4225	14.7574
	53.9144	16.3177
	60.4971	18.5753
	66.8495	22.2805
	68.7087	18.4688
	59.294	23.1826
	59.3682	20.4017
	66.9952	17.1634
	66.5765	22.2431
	84.525	20.7442
	62.9091	25.5372
	77.1313	23.2935
	57.6148	26.1642
	62.7709	18.4738

## Sheet: FigS5
FigS5 e
CG9547::sGFP VF		CG9547::sGFP MF
Image	GFP intensity in Dl- pros- ISC	Image	GFP intensity in Dl- pros- ISC
Box6.49 MAX_Image 4	27.8276	Box6.49 MAX_Image 9	51.2348
	30.1528		45.6694
	30.429		56.1192
	35.1698		59.4846
	33.0598		62.9689
	41.0514		64.9179
	35.657		68.3904
	32.6093		59.1669
	35.7533		52.2914
	32.9872		50.209
	33.1988		66.1877
	28.835	Box6.49 MAX_Image 7	39.5599
	26.6589		35.0666
	22.9756		40.7731
	42.7563		44.8275
	27.3913		45.5471
Box6.49 MAX_Image 6	23.8413		39.4678
	22.2569		40.3912
	23.8729		51.1518
	26.6945		54.7626
	25.5405		52.8051
	35.0485		50.6267
	31.9132		49.1536
	30.1461	Box6.49 MAX_Image 8	34.648
	33.9548		35.8763
	38.9838		32.3294
	30.2503		53.6312
	33.11		56.4919
	30.5785		42.2431
	26.9272		44.8871
Box6.49 MAX_Image 3	29.9884		40.9432
	28.0592		44.7742
	28.0322		47.7393
	33.689		46.0476
	32.341		49.9361
	30.9776		30.4439
	30.5137		45.4328
	32.7229		51.015
	36.0111		50.4622
	33.4344		53.8503
	29.9854		62.9928
			47.1158
			59.5333
FigS5 h
esg-Gal4;UAS-H2B::RFP,tubG80ts/CG9547-CG9547::GFP
Control		>miR-277		>miR-277sp		>CG9547-RNAi
Image	GFP intensity in ISC/EB	Image	GFP intensity in ISC/EB	Image	GFP intensity in ISC/EB	Image	GFP intensity in ISC/EB
Box6.83 MAX_Image 14	28.814	Box6.83 MAX_Image 19	12.7734	Box6.83 MAX_Image 26	70.0275	Box6.83 MAX_Image 23	36.6217
	36.2651		11.1537		65.0264		51.2048
	33.06		13.4298		95.9815		33.082
	29.8731		21.0893		160.902		30.8577
	45.9704		19.5455		85.8405		35.9959
	34.1882		14.2052		122.226		48.6936
	24.5128		12.5799		66.9203		38.7183
	30.1166		20.1695		64.3961		40.0389
	46.5209		32.5748		71.3263		29.9599
	38.7752		18.1797		71.6841		26.617
	48.2072		21.3438		50.9766		55.5931
	45.0491		12.5719		71.0071		26.9412
	34.5438		15.5187		106.032	Box6.83 MAX_Image 24	23.9825
	39.664		13.244		67.6614		29.7173
	36.1207		17.8639		71.594		36.9145
	43.8804		18.2848		86.9909		40.3573
	39.8159		17.036		71.2541		41.1869
	37.997		13.6396		82.0382		23.4104
	34.2902		18.8356		62.4125		29.3953
	31.9048		23.1456		94.0991		31.7282
Box6.83 MAX_Image 15	46.6665	Box6.83 MAX_Image 21	24.0078	Box6.83 MAX_Image 27	92.8375		28.7768
	55.7113		28.2764		120.738		27.6698
	54.4632		22.4804		132.386		41.3127
	43.0258		21.0419		144.25		32.7728
	57.3753		25.5386		163.827		40.9828
	49.5192		45.5793		157.938		26.4764
	65.9172		14.3662		156.87		34.7302
	56.6575		19.2029		204.849		22.9242
	53.0732		10.7528		150.853		27.4855
	65.9073		12.6878		132.268		30.2911
	76.3779		17.6306		137.524		26.7352
	72.1836		12.2038		99.8226		21.657
	67.2121		24.5232		165.463	Box6.83 MAX_Image 25	27.0713
	73.7465		19.7356		128.889		33.3354
	59.6344		15.9106		81.0928		28.8615
	41.9779		17.059		124.777		34.3727
	59.2136		21.1049		61.7294		40.4267
	50.4573		13.4694		55.6153		42.0134
	78.0335		18.2626		80.3017		49.0798
	60.4681		17.0953		62.1452		46.0256
Box6.83 MAX_Image 17	24.8656	Box6.83 MAX_Image 22	23.7465	Box6.83 MAX_Image 28	97.9824		62.6926
	39.2435		25.0196		112.106		39.9452
	29.6219		17.4627		134.37		47.5863
	28.3659		27.9175		178.427		23.2182
	25.9716		21.6778		132.675		41.8702
	45.6201		18.2001		140.945		36.261
	39.7076		15.6745		128.94		31.4318
	40.6023		28.7607		116.896		55.4351
	36.0525		31.5384		134.073		56.2092
	38.14		27.5846		104.173		56.1326
	42.2452		36.4179		166.125		42.6364
	29.9436		37.087		83.7536		45.1061
	43.1622		41.8514		108.874
	38.5706		46.6167		91.8605
	47.3057		32.7543		104.729
	59.1208		33.6619		154.602
	61.5778		33.4438		131.336
			37.1365		162.811
			39.6188		190.809
			34.5381		156.602

## Sheet: FigS6
FigS6 a+b
esgReDDM>/>N-RNAi 7d
Image	area (µm2)	Number of ISC/EB	Number of ISC/EB per 100000µm2	Number of EE tumors (>= 5 EE per cluster)	Number of EE tumors (>= 5 EE per cluster) per 100000µm2
Box6.14 MAX_Image 15	126708	419	330.682	12	9.47062
Box6.14 MAX_Image 16	74137.5	152	205.024	0	0
Box6.14 MAX_Image 17	87435.3	165	188.711	3	3.43111
Box6.14 MAX_Image 18	120259	335	278.565	2	1.66308
Box6.14 MAX_Image 19	111226	291	261.631	8	7.1926
Box6.14 MAX_Image 20	125151	131	104.674	1	0.799035
Box6.14 MAX_Image 22	162153	788	485.96	12	7.40041
Box6.14 MAX_Image 23	111769	353	315.83	7	6.26293
esgReDDM>/>miR-277;>N-RNAi 7d
Image	area (µm2)	Number of ISC/EB	Number of ISC/EB per 100000µm2	Number of EE tumors (>= 5 EE per cluster)	Number of EE tumors (>= 5 EE per cluster) per 100000µm2
Box6.14 MAX_Image 24	123288	563	456.652	9	7.29995
Box6.14 MAX_Image 25	126185	736	583.272	22	17.4348
Box6.14 MAX_Image 26	104885	328	312.725	7	6.67401
Box6.14 MAX_Image 27	61523.7	1720	2795.67	confluent	confluent
Box6.14 MAX_Image 28	96473.4	102	105.729	0	0
Box6.14 MAX_Image 29	181406	1805	995.006	partially confluent	partially confluent
Box6.14 MAX_Image 30	138381	321	231.969	0	0
Box6.14 MAX_Image 31	135980	490	360.347	10	7.35401
Box6.14 MAX_Image 32	302280	3249	1074.83	partially confluent	partially confluent
esgReDDM>/>miR-277-sp;>N-RNAi 7d
Image	area (µm2)	Number of ISC/EB	Number of ISC/EB per 100000µm2	Number of EE tumors (>= 5 EE per cluster)	Number of EE tumors (>= 5 EE per cluster) per 100000µm2
Box6.34 MAX_Image 1	145702	185	126.972	0	0
Box6.34 MAX_Image 3	186556	553	296.426	15	8.04048
Box6.37 MAX_Image 2	178685	188	105.213	0	0
Box6.37 MAX_Image 3	168015	273	162.486	6	3.57112
Box6.37 MAX_Image 4	212324	219	103.144	1	0.470979
Box6.38 MAX_Image 11	158293	278	175.624	3	1.89522
Box6.38 MAX_Image 12	131274	401	305.469	10	7.61768

[truncated: 2 more sheets: FigS7, FigS8]
